# Supplementary material for: Development and validation of a rapid five-minute nucleic acid extraction method for respiratory viruses
Source: Virol J. 2024 Aug 18;21:189. doi: 10.1186/s12985-024-02381-3 (PMC11331601; doi:10.1186/s12985-024-02381-3)
Supplement: Supplementary file 5 — Additional file 5. [file 12985_2024_2381_MOESM5_ESM.xlsx]

## Sheet: Figure 1
Fig. 1B
Virus	Washing buffer composition	Ct values
		Sample 1	Sample 2	Sample 3	Mean±SD
RSV	LC washing buffer	31.44	31.89	32	31.78±0.24
	80% glycerin	32.06	32.06	32.27	32.13±0.10
	70% glycerin	32.24	32.53	32.26	32.34±0.13
	60% glycerin	32.65	32.48	32.62	32.58±0.07
	50% glycerin	33.06	32.72	33.12	32.97±0.18
	40% glycerin	32.95	33.02	33.11	33.03±0.07
	30% glycerin	33.38	34.13	33.76	33.76±0.31
	20% glycerin	33.68	34.09	34.16	33.98±0.21
	DEPC H2O	34.72	34.43	35.07	34.74±0.26
Fig. 1C
Virus	Washing buffer composition	Ct values
		Sample 1	Sample 2	Sample 3	Mean±SD
RSV	LC washing buffer	26.42	26.88	26.65	26.65±0.19
	50% glycerin and 50% EtOH	24.88	24.84	24.97	24.90±0.05
	50% glycerin and 40% EtOH	25.58	25.47	25.37	25.47±0.09
	50% glycerin and 30% EtOH	25.95	26.04	26.12	26.04±0.07
	50% glycerin and 20% EtOH	26.5	26.25	26.41	26.39±0.10
	50% glycerin and 10% EtOH	26.62	26.72	26.77	26.70±0.06
	50% glycerin	27.11	27.05	27.4	27.19±0.15
Fig. 1D
Virus	Washing buffer composition	Ct values
		Sample 1	Sample 2	Sample 3	Mean±SD
RSV	50% EtOH and 50% glycerin	26.28	26.18	26.14	26.2±0.06
	50% EtOH and 40% glycerin	26.43	26.49	26.39	26.44±0.04
	50% EtOH and 30% glycerin	26.47	26.45	26.67	26.53±0.10
	50% EtOH and 20% glycerin	26.68	26.67	26.84	26.73±0.08
	50% EtOH and 10% glycerin	26.58	26.94	26.99	26.84±0.18
	50% EtOH	27.29	27.35	27.65	27.43±0.16
Fig. 1E
Virus	Number of washing times	Ct values
		Sample 1	Sample 2	Sample 3	Mean±SD
RSV	Once	24.76	24.85	24.78	24.80±0.04
	Twice	25.1	25.62	25.31	25.34±0.21
	Three times	25.54	25.8	25.77	25.70±0.12
Fig. 1F
Virus	Washing buffer composition	Protein concentration (µg/mL)
		Sample 1	Sample 2	Sample 3	Mean±SD
RSV	Control	11.7672	13.0509	12.623	12.4804±0.65
	50% glycerin and 50% EtOH	153.402	151.69	166.667	157.2529±8.20
	50% glycerin and 40% EtOH	152.974	159.392	136.286	149.5507±11.93
	50% glycerin and 30% EtOH	148.695	163.244	151.262	154.4002±7.77
	50% glycerin and 20% EtOH	63.1151	67.822	61.4035	64.1135±3.32
	50% glycerin and 10% EtOH	53.7013	52.4176	54.1292	53.4161±0.89
	50% glycerin	32.7343	31.4506	32.7343	32.3064±0.74
Fig. 1G
Virus	Washing buffer composition	Protein concentration (µg/mL)
		Sample 1	Sample 2	Sample 3	Mean±SD
RSV	Control	10.9114	10.0556	8.34403	9.7704±1.31
	50% EtOH and 50% glycerin	121.737	117.03	103.338	114.0351±9.56
	50% EtOH and 40% glycerin	120.454	125.588	100.77	115.6041±13.10
	50% EtOH and 30% glycerin	120.454	133.291	112.323	122.0225±10.57
	50% EtOH and 20% glycerin	121.737	113.179	125.588	120.1683±6.35
	50% EtOH and 10% glycerin	127.728	121.309	127.3	125.4458±3.59
	50% EtOH	122.165	108.472	112.323	114.3204±7.06
Fig. 1H
Virus	Number of washing times	Protein concentration (µg/mL)
		Sample 1	Sample 2	Sample 3	Mean±SD
RSV	Control	10.0556	7.91613	8.34403	8.7719±1.13
	Once	184.21	162.388	159.82	168.8062±13.40
	Twice	43.4318	44.2876	42.5759	43.4318±0.86
	Three times	37.4412	43.0038	45.9991	42.1481±4.34

## Sheet: Figure 2
Fig. 2A
Virus	Lysis solution	Ct values
		Sample 1	Sample 2	Sample 3	Mean±SD
RSV	AP	24.65	24.67	24.76	24.69±0.05
	LC	24.89	24.96	25.01	24.95±0.05
	Baypure	24.68	24.7	24.67	24.68±0.01
	Magen	25.09	25.34	25.2	25.21±0.10
	HR	24.83	25.02	25.04	24.96±0.09
	GIRM	27.23	27.21	27.18	27.21±0.02
	PBS	31.42	31.16	31.06	31.21±0.15
Fig. 2B
Virus	Lysis solution	Ct values
		Sample 1	Sample 2	Sample 3	Mean±SD
RSV	AP	24.57	24.53	24.65	24.58±0.05
	AP without sodium citrate	24.86	24.85	24.9	24.87±0.02
	AP without sarkosyl	24.88	24.96	24.99	24.94±0.05
	AP without PEG 6000	25.07	25.1	24.94	25.04±0.07
	AP without DTT	24.92	25.17	24.92	25.00±0.12
	AP without GTC	28.71	28.86	28.94	28.84±0.10
	AP without IPA	26.21	26.24	26.22	26.22±0.01
	PBS	30.66	30.82	30.57	30.68±0.10

## Sheet: Figure 3
Fig. 3A
Sample type	Added DNA (μg)	Recovered DNA (μg)
		Sample 1	Sample 2	Sample 3	Mean±SD
Plasmid DNA	3.4265	3.2531	3.3057	3.2862	3.2817±0.02
	5.874	5.6049	5.4934	5.4251	5.5078±0.07
	9.79	9.2921	9.0161	9.2357	9.1813±0.12
	14.685	13.6585	13.0058	13.0926	13.2523±0.29
	19.58	16.9017	16.4392	16.452	16.5976±0.22
	24.475	20.3265	21.4742	20.0149	20.6052±0.63
	29.37	23.6211	23.5947	23.2498	23.4885±0.17
	39.16	31.629	31.6365	31.649	31.6382±0.01
Fig. 3C
Virus	Nucleic acid extraction kits	Ct values
		Sample 1	Sample 2	Sample 3	Mean±SD
RSV	FME	24.92	24.9	24.82	24.88±0.04
	Magen	25.58	25.69	25.95	25.74±0.16
	LC	26.05	26.12	25.93	26.03±0.08
	ABT	26.18	26.14	26.14	26.15±0.02
	TIANamp	25.35	25.97	25.46	25.59±0.27
	GIRM	24.6	24.81	24.82	24.74±0.10
	TRIzol	32.28	31.41	32.38	32.02±0.44
Fig. 3E and 3F
Method	RSV dilution ratio	Ct values
		Sample 1	Sample 2	Sample 3	Mean±SD
Automatic	50	22.97	22.95	22.93	22.95±0.02
Manual		23.02	23.16	23.01	23.06±0.07
Automatic	51	25.25	25.27	25.25	25.26±0.01
Manual		25.36	25.49	25.3	25.38±0.08
Automatic	52	28.11	27.96	28.01	28.03±0.06
Manual		28.13	28.62	28.28	28.34±0.20
Automatic	53	30.87	30.89	30.75	30.84±0.06
Manual		30.85	30.73	30.9	30.83±0.07
Automatic	54	33.36	33.13	33.14	33.21±0.11
Manual		32.96	32.72	33.49	33.06±0.32
Automatic	55	35.21	34.72	34.36	34.76±0.35
Manual		34.67	35.72	34.62	35.00±0.51

## Sheet: Figure 4
Fig. 4A
Virus	Extraction methods	Concentration	Ct values
			Sample 1	Sample 2	Sample 3	Mean±SD
RSV	FME	High	24.37	24.29	24.27	24.31±0.04
	Magnetic bead		26.14	26.13	26.32	26.20±0.09
	Precipitation		24.32	24.14	24.56	24.34±0.17
	Spin column		24.61	24.99	24.86	24.82±0.16
	FME	Medium	27.75	27.77	27.62	27.71±0.07
	Magnetic bead		29.24	29.18	29.53	29.32±0.15
	Precipitation		27.54	27.62	27.5	27.55±0.05
	Spin column		28.58	28.05	28.25	28.29±0.22
	FME	Low	32.53	31.89	32	32.14±0.28
	Magnetic bead		34.84	34.03	35.17	34.68±0.48
	Precipitation		31.81	32.06	31.75	31.87±0.13
	Spin column		32.66	32.45	32.76	32.62±0.13
Fig. 4B
Virus	Extraction methods	Concentration	Ct values
			Sample 1	Sample 2	Sample 3	Mean±SD
ADV	FME	High	27.19	27.19	27.16	27.18±0.01
	Magnetic bead		27.6	27.56	27.56	27.57±0.02
	Precipitation		26.04	26.09	26.41	26.18±0.16
	Spin column		26.82	26.73	26.61	26.72±0.09
	FME	Medium	30.56	30.44	30.65	30.55±0.09
	Magnetic bead		31.22	31.14	31.42	31.26±0.12
	Precipitation		29.22	29.58	29.8	29.53±0.24
	Spin column		30.53	30.54	30.39	30.49±0.07
	FME	Low	34.54	34.82	33.7	34.35±0.48
	Magnetic bead		35.2	35.66	36.04	35.63±0.34
	Precipitation		32.92	33.56	33.32	33.27±0.26
	Spin column		34.49	34.8	34.29	34.53±0.21
Fig. 4C
Virus	Extraction methods	Concentration	Ct values
			Sample 1	Sample 2	Sample 3	Mean±SD
IAV	FME	High	25.04	25.11	25.13	25.09±0.04
	Magnetic bead		26.09	26.08	25.94	26.04±0.07
	Precipitation		24.76	24.86	24.64	24.75±0.09
	Spin column		25.49	25.77	25.57	25.61±0.12
	FME	Medium	29.1	29.26	29.27	29.21±0.08
	Magnetic bead		30.04	30.32	30.04	30.13±0.13
	Precipitation		28.52	29.05	29.11	28.89±0.27
	Spin column		29.91	29.83	29.6	29.78±0.13
	FME	Low	33.73	33.49	33.24	33.49±0.20
	Magnetic bead		34.27	34.57	34.98	34.61±0.29
	Precipitation		33.09	33.3	33.64	33.34±0.23
	Spin column		33.79	34.01	34.93	34.24±0.49
Fig. 4D
Virus	Extraction methods	Concentration	Ct values
			Sample 1	Sample 2	Sample 3	Mean±SD
HSV-1	FME	High	21.4	21.62	21.63	21.55±0.11
	Magnetic bead		21.94	22.09	22.17	22.07±0.10
	Precipitation		21.51	21.47	21.84	21.61±0.17
	Spin column		21.7	21.63	21.64	21.66±0.03
	FME	Medium	25.05	25.14	25.32	25.17±0.11
	Magnetic bead		25.43	25.71	26	25.71±0.23
	Precipitation		25.28	25.17	25.45	25.3±0.12
	Spin column		25.28	25.18	25.16	25.21±0.05
	FME	Low	29.52	29.53	29.1	29.38±0.20
	Magnetic bead		30.39	29.9	29.9	30.06±0.23
	Precipitation		28.59	29.34	31.09	29.67±1.05
	Spin column		29.18	29.34	29.03	29.18±0.13
Fig. 4E
Virus	Extraction methods	Concentration	Ct values
			Sample 1	Sample 2	Sample 3	Mean±SD
Pseudovirus of SARS-CoV-2	FME	High	28.88	29.2	29.51	29.20±0.26
	Magnetic bead		30.05	30.04	30.29	30.13±0.12
	Precipitation		28.14	27.94	27.77	27.95±0.15
	Spin column		28.92	29.13	29.33	29.13±0.17
	FME	Medium	31.42	31.11	31.26	31.26±0.13
	Magnetic bead		32.19	31.84	32.21	32.08±0.17
	Precipitation		30.23	31.18	31.19	30.87±0.45
	Spin column		31.92	31.4	31.19	31.50±0.31
	FME	Low	33.33	33.43	33.85	33.54±0.23
	Magnetic bead		35.57	34.18	34.45	34.73±0.60
	Precipitation		32.95	33.2	31.82	32.66±0.60
	Spin column		34.1	33.96	33.75	33.94±0.14
Fig. 4F
Virus	Extraction methods	Concentration	Ct values
			Sample 1	Sample 2	Sample 3	Mean±SD
HCoV-229E	FME	High	20.59	20.43	19.94	20.32±0.28
	Magnetic bead		23.04	23.1	23.1	23.08±0.03
	Precipitation		21.05	21.73	21.56	21.45±0.29
	Spin column		23.77	24.79	22.29	23.62±1.03
	FME	Medium	24.21	23.97	24.09	24.09±0.10
	Magnetic bead		25.76	26.22	26.13	26.04±0.20
	Precipitation		24.97	24.52	24.4	24.63±0.25
	Spin column		26.9	26.39	25.92	26.40±0.40
	FME	Low	28.57	27.75	27.22	27.85±0.56
	Magnetic bead		29.57	30.02	29.38	29.66±0.27
	Precipitation		29.29	28.94	30	29.41±0.44
	Spin column		29.05	29.98	30.62	29.88±0.64

## Sheet: Table 1
Cell	Nucleic acid extraction kits	RNA	Concentration and purity
			Sample 1	Sample 2	Sample 3	Mean±SD
AD293	FME	RNA concentration (ng/uL)	34.091	33.016	34.158	33.755±0.52
		RNA purity (A260 / A280)	1.931	1.915	1.908	1.918±0.01
	Magen	RNA concentration (ng/uL)	19.632	19.804	19.984	19.807±0.14
		RNA purity (A260 / A280)	1.764	1.78	1.788	1.777±0.01
	LC	RNA concentration (ng/uL)	10.028	10.191	10.239	10.153±0.09
		RNA purity (A260 / A280)	1.925	1.954	2.037	1.972±0.05
	ABT	RNA concentration (ng/uL)	25.993	25.984	26.639	26.205±0.31
		RNA purity (A260 / A280)	1.938	1.957	1.947	1.947±0.01
	TIANamp	RNA concentration (ng/uL)	16.924	15.107	16.526	16.186±0.78
		RNA purity (A260 / A280)	1.9	1.905	1.971	1.925±0.03
	GIRM	RNA concentration (ng/uL)	11.034	12.027	10.773	11.278±0.54
		RNA purity (A260 / A280)	2.005	1.928	1.979	1.971±0.03
	TRIzol	RNA concentration (ng/uL)	30.753	35.502	30.788	32.348±2.23
		RNA purity (A260 / A280)	1.491	1.491	1.486	1.489±0.00

## Sheet: Figure S1
Figure S1A
Virus	Nucleic acid extraction kits	Ct values
		Sample 1	Sample 2	Sample 3	Mean±SD
RSV	LC	28.36	28.43	28.87	28.55±0.23
	Baypure	28.13	27.84	28.16	28.04±0.14
	HR	29.55	29.6	30.8	29.98±0.58
Figure S1B
Virus	Nucleic acid extraction kits	Ct values
		Sample 1	Sample 2	Sample 3	Mean±SD
ADV	LC	27.72	28.15	27.96	27.94±0.18
	Baypure	28.07	28.13	28.02	28.07±0.04
	HR	29.65	29.05	29.26	29.32±0.25

## Sheet: Figure S2
Figure S2A and S2B
Virus	Composition of residue	Ct values
		Sample 1	Sample 2	Sample 3	Mean±SD
RSV	DEPC H2O	24.02	23.95	23.98	23.98±0.03
	Sodium citrate	24.79	24.59	24.89	24.76±0.12
	Sarkosyl	27.12	28.16	28.72	28±0.66
	PEG 6000	23.83	24.06	24.01	23.97±0.10
	DTT	23.8	23.8	23.74	23.78±0.03
	GTC	NoCt	NoCt	NoCt	NoCt
	IPA	23.92	24.27	24.15	24.11±0.15
	AP	NoCt	NoCt	NoCt	NoCt
Figure S2C and S2D
Virus	Residue concentration	Ct values
		Sample 1	Sample 2	Sample 3	Sample 4	Mean±SD
RSV	DEPC H2O	23.76	23.75	23.83	23.72	23.77±0.04
	0.3125 mM sodium citrate	23.74	23.72	23.7	23.78	23.74±0.03
	0.625 mM sodium citrate	23.77	23.72	23.74	23.79	23.76±0.03
	1.25 mM sodium citrate	24	23.79	23.68	23.72	23.80±0.12
	2.5 mM sodium citrate	24.06	24.14	24.06	24.16	24.11±0.05
	5 mM sodium citrate	24.2	24.29	24.3	24.34	24.28±0.05
Figure S2E and S2F
Virus	Residue concentration	Ct values
		Sample 1	Sample 2	Sample 3	Sample 4	Mean±SD
RSV	DEPC H2O	23.69	23.7	23.68	23.8	23.72±0.05
	0.25 mM sarkosyl	23.74	23.73	23.65	23.72	23.71±0.04
	0.5 mM sarkosyl	23.75	23.73	24.01	23.74	23.81±0.12
	1 mM sarkosyl	23.8	23.81	23.89	23.92	23.86±0.05
	2 mM sarkosyl	26.36	25.9	25.67	25.87	25.95±0.25
	4 mM sarkosyl	32.53	30.95	33	32.5	32.25±0.77
Figure S2G and S2H
Virus	Residue concentration	Ct values
		Sample 1	Sample 2	Sample 3	Sample 4	Mean±SD
RSV	DEPC H2O	23.92	23.6	23.53	23.59	23.66±0.15
	0.05 mM GTC	23.56	23.63	23.54	23.66	23.60±0.05
	0.1 mM GTC	23.83	23.58	23.6	23.47	23.62±0.13
	0.2 mM GTC	38.8	32.28	30.89	32.51	33.62±3.05
	0.4 mM GTC	NoCt	NoCt	NoCt	NoCt	NoCt
	0.8 mM GTC	NoCt	NoCt	NoCt	NoCt	NoCt

## Sheet: Figure S3
Figure S3B
Sample type	Dilution ratio	Ct values
		#1	#2	#3	Mean±SD
Nucleic acid	Initial concentration	15.17	15.2	15.19	15.19±0.01
	10	18.31	18.32	18.33	18.32±0.01
	100	21.61	21.69	21.65	21.65±0.03
	1000	25.22	25.26	25.28	25.25±0.02
	10000	28.82	28.79	28.73	28.78±0.04
	100000	32.44	32.43	32.28	32.38±0.07
